# Supplementary material for: Ophiorrhiza monsvictoriae (Rubiaceae, Rubioideae), a new species from Myanmar
Source: PhytoKeys. 2020 Jan 10;138:219–23. doi: 10.3897/phytokeys.138.38966 (PMC6969019; doi:10.3897/phytokeys.138.38966)
Supplement: XML Treatment for Ophiorrhiza monsvictoriae [file phytokeys.138.38966-treatment1.xml]

<!DOCTYPE tp:taxon-treatment
  PUBLIC "-//TaxonX//DTD Taxonomic Treatment Publishing DTD v0 20100105//EN" "tax-treatment-NSO.dtd">
<tp:taxon-treatment xmlns:tp="http://www.plazi.org/taxpub"><tp:treatment-meta><kwd-group><label>Taxon classification</label><kwd><named-content xmlns:xlink="http://www.w3.org/1999/xlink" content-type="kingdom">Plantae</named-content></kwd><kwd><named-content xmlns:xlink="http://www.w3.org/1999/xlink" content-type="order">Gentianales</named-content></kwd><kwd><named-content xmlns:xlink="http://www.w3.org/1999/xlink" content-type="family">Rubiaceae</named-content></kwd></kwd-group><mixed-citation publication-type="journal"><person-group><name><surname>Zhou</surname><given-names>Shi-Shun</given-names></name><name><surname>Li</surname><given-names>Ren</given-names></name><name><surname>Quan</surname><given-names>Rui-Chang</given-names></name><name><surname>Shine</surname><given-names>Law</given-names></name><name><surname>Duan</surname><given-names>Lin-Dong</given-names></name></person-group><article-title><italic><tp:taxon-name><tp:taxon-name-part taxon-name-part-type="genus" reg="Ophiorrhiza">Ophiorrhiza</tp:taxon-name-part> <tp:taxon-name-part taxon-name-part-type="species" reg="monsvictoriae">monsvictoriae</tp:taxon-name-part></tp:taxon-name></italic> (<tp:taxon-name><tp:taxon-name-part taxon-name-part-type="family">Rubiaceae</tp:taxon-name-part></tp:taxon-name>, <tp:taxon-name><tp:taxon-name-part taxon-name-part-type="subfamily">Rubioideae</tp:taxon-name-part></tp:taxon-name>), a new species from Myanmar</article-title><source>PhytoKeys</source><day>10</day><month>1</month><year>2020</year><volume>138</volume><fpage>219</fpage><lpage>223</lpage><pub-id pub-id-type="doi">10.3897/phytokeys.138.38966</pub-id></mixed-citation></tp:treatment-meta><tp:nomenclature><tp:taxon-name><object-id xmlns:xlink="http://www.w3.org/1999/xlink" content-type="arpha" xlink:type="simple">C7B4DA65-2743-5B81-BD0A-23431AE2DE95</object-id>
            <tp:taxon-name-part taxon-name-part-type="genus" reg="Ophiorrhiza">Ophiorrhiza</tp:taxon-name-part>
            <tp:taxon-name-part taxon-name-part-type="species" reg="monsvictoriae">monsvictoriae</tp:taxon-name-part>
            <object-id xmlns:xlink="http://www.w3.org/1999/xlink" content-type="ipni" xlink:type="simple">urn:lsid:ipni.org:names:77204218-1</object-id>
          </tp:taxon-name><tp:taxon-authority>S.S.Zhou &amp; L.D.Duan</tp:taxon-authority><tp:taxon-status xmlns:xlink="http://www.w3.org/1999/xlink" xlink:type="simple">sp. nov.</tp:taxon-status><xref ref-type="fig" rid="F1">Fig. 1</xref></tp:nomenclature><tp:treatment-sec sec-type="diagnosis" id="SECID0EPEAC"><title>Diagnosis.</title><p><italic><tp:taxon-name><tp:taxon-name-part taxon-name-part-type="genus" reg="Ophiorrhiza">Ophiorrhiza</tp:taxon-name-part> <tp:taxon-name-part taxon-name-part-type="species" reg="monsvictoriae">monsvictoriae</tp:taxon-name-part></tp:taxon-name></italic> is similar to <italic><tp:taxon-name><tp:taxon-name-part taxon-name-part-type="genus" reg="Ophiorrhiza">Ophiorrhiza</tp:taxon-name-part> <tp:taxon-name-part taxon-name-part-type="species" reg="dulongensis">dulongensis</tp:taxon-name-part></tp:taxon-name></italic> H. S. Lo (1990: 27), but differs from it by the principal veins raised on both sides of leaf, stipules broadly triangular, 2–4 mm long, inflorescences axillary, 1-flowered, peduncles puberulous, bracts lanceolate to subulate, 1–2 mm long, puberulous, calyx pilose, 1–2 mm long, lobes and tube equal in length, and corolla narrowly funnelform, 15 mm long, puberulous outside, see Table <xref ref-type="table" rid="T1">1</xref>.</p><table-wrap id="T1" position="float" orientation="portrait"><label>Table 1.</label><caption><p>Diagnostic morphological characters of <italic><tp:taxon-name><tp:taxon-name-part taxon-name-part-type="genus" reg="Ophiorrhiza">Ophiorrhiza</tp:taxon-name-part> <tp:taxon-name-part taxon-name-part-type="species" reg="dulongensis">dulongensis</tp:taxon-name-part></tp:taxon-name></italic> and <italic><tp:taxon-name><tp:taxon-name-part taxon-name-part-type="genus" reg="Ophiorrhiza">O.</tp:taxon-name-part> <tp:taxon-name-part taxon-name-part-type="species" reg="monsvictoriae">monsvictoriae</tp:taxon-name-part></tp:taxon-name></italic>.</p></caption><table id="TID0EYGAE" rules="all"><tbody><tr><th rowspan="1" colspan="1">Characters</th><th rowspan="1" colspan="1">
                    <italic><tp:taxon-name><tp:taxon-name-part taxon-name-part-type="genus" reg="Ophiorrhiza">O.</tp:taxon-name-part> <tp:taxon-name-part taxon-name-part-type="species" reg="dulongensis">dulongensis</tp:taxon-name-part></tp:taxon-name></italic>
                  </th><th rowspan="1" colspan="1">
                    <italic><tp:taxon-name><tp:taxon-name-part taxon-name-part-type="genus" reg="Ophiorrhiza">O.</tp:taxon-name-part> <tp:taxon-name-part taxon-name-part-type="species" reg="monsvictoriae">monsvictoriae</tp:taxon-name-part></tp:taxon-name></italic>
                  </th></tr><tr><td rowspan="1" colspan="1">Leaf</td><td rowspan="1" colspan="1">principal veins flat on both sides of leaf blade; stipules subulate, 4–6 mm long</td><td rowspan="1" colspan="1">principal veins raised on both sides of leaf blade; stipules broadly triangular, 2–4 mm long</td></tr><tr><td rowspan="1" colspan="1">Inflorescence</td><td rowspan="1" colspan="1">inflorescence fasciculate, 3- or 4-flowered; peduncle glabrous; bracts linear, ca. 1 mm long, glabrous</td><td rowspan="1" colspan="1">inflorescence axillary, 1-flowered; peduncle puberulous; bracts lanceolate to subulate, 1–2mm long, puberulous</td></tr><tr><td rowspan="1" colspan="1">Flower</td><td rowspan="1" colspan="1">calyx puberulent to glabrescent, 3–4 mm long; lobes slightly longer than calyx tube; corolla funnelform, 11 mm long, glabrate outside</td><td rowspan="1" colspan="1">calyx pilose,1–2 mm long, lobes and tube equal in length; corolla narrowly funnelform, 15 mm long, puberulous outside</td></tr></tbody></table></table-wrap></tp:treatment-sec><tp:treatment-sec sec-type="material" id="SECID0EWIAC"><title>Type.</title><p>MYANMAR. Chin State. Natma Taung (Mt. Victoria) National Park, under evergreen broad-leaved forest in tropical mountainous areas forest, 2500–2600 m, 18 July 2018, Shi Shun-Zhou 15305 (holotype: RAF!; isotype: HITBC!, Herb. Bar. Code No. 169316).</p></tp:treatment-sec><tp:treatment-sec sec-type="description" id="SECID0E4IAC"><title>Description.</title><p>Herbs, creeping to weakly ascending, 15–30 cm tall; stems drying purplish brown, puberulous. Petioles 0.5–1 cm long, puberulous; leaf blade drying membranous to papery, adaxially green, abaxially grayish-green, broadly ovate or elliptic, 2–4 × 1–2.5 cm, adaxially scattered puberulous, abaxially moderately puberulous along principal veins, base obtuse, apex acute; secondary veins 4–5 pairs; stipules broadly triangular, 2–4 mm long, glabrous. Inflorescences axillary, 1-flowered; peduncle puberulous, 6–8 mm long; pedicel ca. 2 mm long, puberulous; macrostylous: bracts lanceolate to subulate, 1–2mm, puberulous. Calyx pilose, 1–2 mm; hypanthium 5-ribbed; lobes lanceolate; lobes and tube equal in length. Corolla white, 15 mm long, narrowly funnelform, puberulous outside, pilose inside; tube densely villous in throat; lobes triangular-lanceolate, 3–3.5 mm long, dorsally ribbed at least in bud. Stamens reaching the tube throat; anthers linear; style reaching the tube mouth; Capsules obcordate, ca. 2 × 4.5 mm.</p><fig id="F1" position="float" orientation="portrait"><object-id xmlns:xlink="http://www.w3.org/1999/xlink" content-type="doi" xlink:type="simple">10.3897/phytokeys.138.38966.figure1</object-id><object-id xmlns:xlink="http://www.w3.org/1999/xlink" content-type="arpha" xlink:type="simple">7C004ABB-9DA9-5E33-AF3C-BF76BE216926</object-id><label>Figure 1.</label><caption><p><italic><tp:taxon-name><tp:taxon-name-part taxon-name-part-type="genus" reg="Ophiorrhiza">Ophiorrhiza</tp:taxon-name-part> <tp:taxon-name-part taxon-name-part-type="species" reg="monsvictoriae">monsvictoriae</tp:taxon-name-part></tp:taxon-name></italic> S.S.Zhou &amp; L.D.Duan, sp. nov. <bold>A</bold> Habitat <bold>B</bold> front view of flower and Inflorescence <bold>C</bold> infructescence <bold>D</bold> opened corolla of long styled flower <bold>E</bold> corolla inside and outside <bold>F</bold> stamen and style <bold>G</bold> fruit <bold>H</bold> seed.</p></caption><graphic xmlns:xlink="http://www.w3.org/1999/xlink" xlink:href="phytokeys-138-219-g001.jpg" position="float" orientation="portrait" xlink:type="simple" id="oo_370302.jpg"><uri content-type="original_file" xlink:type="simple">https://binary.pensoft.net/fig/370302</uri></graphic></fig></tp:treatment-sec><tp:treatment-sec sec-type="etymology" id="SECID0EKKAC"><title>Etymology.</title><p>The new species was named after Mountain Victoria, Natma Taung National Park, Chin State, southwestern Myanmar, where it was discovered in a vast area of mountain forest.</p></tp:treatment-sec><tp:treatment-sec sec-type="phenology" id="SECID0EPKAC"><title>Phenology.</title><p>Flowering in July to August, fruits in August to September.</p></tp:treatment-sec><tp:treatment-sec sec-type="distribution" id="SECID0EUKAC"><title>Distribution and habitat.</title><p><italic><tp:taxon-name><tp:taxon-name-part taxon-name-part-type="genus" reg="Ophiorrhiza">Ophiorrhiza</tp:taxon-name-part> <tp:taxon-name-part taxon-name-part-type="species" reg="monsvictoriae">monsvictoriae</tp:taxon-name-part></tp:taxon-name></italic> is only known from the type locality. It is a terrestrial plant that grows in the floating soil on the stone in subtropical evergreen broad-leaved forest, which is dominated by <italic><tp:taxon-name><tp:taxon-name-part taxon-name-part-type="genus" reg="Lithocarpus">Lithocarpus</tp:taxon-name-part> <tp:taxon-name-part taxon-name-part-type="species" reg="xylocarpus">xylocarpus</tp:taxon-name-part></tp:taxon-name></italic> (Kurz) Markg. (<tp:taxon-name><tp:taxon-name-part taxon-name-part-type="family">Fagaceae</tp:taxon-name-part></tp:taxon-name>).</p></tp:treatment-sec><tp:treatment-sec sec-type="conservation status" id="SECID0EVLAC"><title>Conservation status.</title><p><italic><tp:taxon-name><tp:taxon-name-part taxon-name-part-type="genus" reg="Ophiorrhiza">Ophiorrhiza</tp:taxon-name-part> <tp:taxon-name-part taxon-name-part-type="species" reg="monsvictoriae">monsvictoriae</tp:taxon-name-part></tp:taxon-name></italic> was collected on Victoria Mountain, Natma Taung National Park, Chin State, South-western Myanmar. However, only one population, consisting of approximately100 individuals, has been discovered so far in the National Park. Other populations may be found with further investigation because the area is legally protected under by the government of Myanmar.</p></tp:treatment-sec><tp:treatment-sec sec-type="Critical note" id="SECID0EGMAC"><title>Critical note.</title><p>The new species most resembles <italic><tp:taxon-name><tp:taxon-name-part taxon-name-part-type="genus" reg="Ophiorrhiza">Ophiorrhiza</tp:taxon-name-part> <tp:taxon-name-part taxon-name-part-type="species" reg="dulongensis">dulongensis</tp:taxon-name-part></tp:taxon-name></italic>. Detailed morphological differences between the two species are given in Table <xref ref-type="table" rid="T1">1</xref>.</p></tp:treatment-sec></tp:taxon-treatment>
